# Supplementary material for: How narrative transportation in movies affects audiences’ positive word-of-mouth: The mediating role of emotion
Source: PLoS One. 2021 Nov 5;16(11):e0259420. doi: 10.1371/journal.pone.0259420 (PMC8570485; doi:10.1371/journal.pone.0259420)
Supplement: S1 Data — (XLS) [file pone.0259420.s001.xls]

## Sheet: Data for PLOS ONE
EM1	EM2	EM3	IM1	IM2	BR1	BR2	PL1	PL2	PL3	AR1	AR2	PWOM1	PWOM2	PWOM3	gender	age	Education
6	6	7	7	7	6	6	6	6	6	6	6	7	7	7	2	2	5
7	6	5	7	7	7	4	7	7	7	7	7	7	7	7	2	2	4
6	5	5	6	6	7	4	6	7	7	7	4	6	6	6	2	2	4
4	4	4	6	6	4	2	5	5	5	5	5	4	4	4	2	2	5
5	5	5	6	6	6	5	7	6	6	4	5	6	6	6	2	2	4
5	5	5	3	3	1	3	2	2	2	3	3	3	3	3	2	2	5
4	4	3	6	5	2	2	6	6	5	5	5	2	3	3	1	2	4
5	5	6	6	7	5	4	7	7	7	7	5	7	7	7	2	2	5
5	4	5	4	4	4	4	7	7	6	6	6	6	6	6	2	2	4
5	5	5	6	5	5	6	6	6	6	6	6	6	6	6	2	2	4
6	5	5	6	6	2	2	6	6	6	5	5	6	6	6	1	2	5
6	6	5	6	6	3	3	5	5	5	4	4	5	6	5	1	5	3
6	6	6	7	6	4	4	6	6	6	3	5	5	6	6	2	5	4
6	5	6	6	6	4	3	6	6	6	4	4	6	6	6	1	2	5
4	6	5	7	7	7	2	7	7	7	5	6	7	7	7	1	2	5
5	5	5	6	6	6	5	6	6	5	6	6	6	6	6	2	2	5
7	5	6	7	7	7	6	7	7	7	7	7	7	7	7	1	2	5
4	4	4	4	5	1	1	5	5	4	4	4	2	2	2	1	2	4
7	7	7	7	7	7	7	7	7	7	7	1	7	7	7	2	2	4
5	4	4	6	7	5	4	4	4	4	4	4	4	4	4	1	2	4
6	4	4	7	7	1	3	7	7	7	4	7	7	6	7	1	2	5
4	4	4	4	4	4	4	4	4	4	4	4	4	4	4	2	3	4
6	5	5	5	7	5	4	6	6	4	4	4	6	5	5	1	2	4
7	7	7	7	7	7	7	7	7	7	7	7	7	7	7	2	2	5
7	6	6	7	7	7	4	6	6	6	6	6	6	6	6	2	2	5
5	6	6	5	5	6	2	6	5	6	5	5	5	5	5	2	2	5
5	4	4	6	6	3	3	6	6	6	5	4	5	5	5	2	2	4
6	3	3	4	4	3	3	4	5	4	3	3	5	3	3	2	2	4
6	6	6	7	7	7	6	7	7	7	7	7	7	7	7	2	2	4
6	5	6	6	6	4	3	6	7	7	7	6	6	6	6	2	2	4
5	3	5	6	6	2	2	5	5	5	4	4	6	6	6	2	2	4
7	5	5	7	7	5	5	7	7	7	7	7	6	7	7	2	2	4
5	4	5	6	6	6	6	6	5	6	4	4	5	6	6	2	2	4
7	7	7	7	7	7	7	6	6	3	6	4	6	4	7	2	1	3
4	5	5	6	6	5	4	5	5	6	4	5	5	5	5	2	2	5
4	4	4	6	6	5	4	5	5	5	6	5	4	4	3	2	2	4
4	7	7	7	7	5	1	7	7	7	4	1	7	7	7	2	1	3
5	7	7	6	7	6	5	4	6	6	6	6	7	5	7	1	1	4
7	6	6	7	7	6	4	7	7	7	7	7	7	7	7	2	1	3
7	5	5	7	7	7	7	7	7	7	5	5	7	7	7	1	2	4
7	5	7	6	7	6	7	7	7	7	6	4	7	7	6	2	2	4
4	4	4	4	4	4	5	5	5	5	5	5	4	5	5	2	4	5
5	6	7	6	7	7	7	7	7	6	6	4	7	6	7	2	3	5
6	6	6	6	6	5	6	7	7	6	6	6	7	7	7	2	4	5
4	4	6	6	6	4	5	6	6	6	6	6	6	6	6	2	4	4
6	5	6	6	6	6	6	6	4	5	5	4	3	5	5	2	4	4
7	7	7	7	7	6	3	7	7	7	6	6	7	7	7	2	2	4
5	5	5	5	5	5	5	5	5	6	5	6	5	6	5	1	3	4
7	6	3	7	7	3	4	7	7	7	7	7	4	4	3	1	5	3
6	6	7	7	5	7	6	7	7	3	6	7	7	7	6	2	6	3
6	6	6	6	6	4	3	6	6	6	4	4	6	6	6	2	5	4
1	2	1	1	1	1	1	1	1	1	3	3	1	1	1	1	3	4
6	6	6	6	6	2	4	6	6	2	6	6	6	6	6	2	2	3
7	2	4	3	4	4	4	5	5	5	5	3	4	5	5	1	4	4
4	5	3	6	5	3	4	3	3	4	6	3	6	7	5	1	5	3
6	6	6	6	6	6	4	6	6	6	7	7	6	6	6	2	3	4
4	4	4	5	5	5	5	5	5	4	4	5	5	5	5	2	4	4
4	3	3	5	4	4	4	5	5	4	4	5	3	2	3	2	4	4
4	3	4	4	3	5	3	5	5	5	4	4	3	6	6	2	4	4
6	5	5	3	3	2	1	5	7	3	5	5	3	6	6	1	3	4
6	6	6	6	6	5	6	6	6	5	6	6	6	6	6	2	3	4
7	7	7	7	7	7	7	7	7	7	7	7	7	7	7	1	3	4
1	1	1	1	1	1	1	1	1	1	1	1	1	1	1	1	1	1
6	7	7	6	6	5	3	6	5	6	7	3	6	6	5	2	3	4
7	7	7	7	7	7	7	7	7	7	7	7	7	7	7	1	8	1
5	6	6	6	6	6	7	7	7	6	7	6	6	6	7	1	3	5
7	7	7	7	7	7	7	7	7	7	7	7	7	7	7	2	3	4
5	6	6	5	6	5	5	6	5	4	5	4	4	5	4	1	4	4
7	7	7	7	7	7	7	7	7	7	7	4	6	7	7	1	5	4
5	5	5	5	5	5	5	5	5	5	5	5	5	5	5	2	3	5
5	5	6	6	6	4	4	5	6	5	4	4	5	4	5	2	3	4
6	4	5	5	6	7	4	6	6	6	5	5	5	6	6	2	5	4
4	3	4	4	5	3	2	4	4	4	5	3	3	4	4	2	4	4
3	5	4	5	5	5	6	7	7	6	7	7	7	6	6	2	3	3
4	3	5	5	6	5	5	6	6	7	4	4	6	5	6	2	3	4
6	6	6	7	7	7	7	7	7	7	7	7	7	5	7	1	3	5
7	7	7	7	7	5	6	7	7	4	7	7	6	5	6	1	3	5
4	5	5	5	5	4	4	5	5	4	5	5	5	5	5	1	3	4
5	5	5	5	5	4	2	6	6	6	4	4	4	4	4	1	3	4
4	5	5	6	6	3	4	7	7	7	7	4	5	5	5	1	3	4
6	6	6	6	6	6	6	6	6	6	6	6	6	6	6	2	5	4
6	6	6	6	6	6	6	6	6	6	6	6	6	6	6	2	5	4
6	5	5	6	6	3	5	5	5	5	6	6	4	6	4	1	3	4
6	5	6	6	6	2	6	7	7	7	7	5	7	7	7	2	3	4
7	4	5	4	5	2	2	6	5	6	4	5	5	3	3	2	3	5
7	5	6	4	4	3	4	4	4	4	4	4	3	3	4	2	3	4
6	6	6	6	6	5	5	6	6	6	6	5	6	6	6	2	3	5
5	5	5	5	5	4	6	5	6	5	6	5	5	5	6	2	5	3
6	6	6	6	6	3	3	6	7	7	7	2	5	7	5	2	4	3
6	5	5	7	7	3	2	6	6	7	7	7	7	7	7	2	4	4
5	3	3	5	5	3	3	5	5	5	5	5	5	5	5	2	3	4
5	6	6	6	5	5	6	6	6	6	5	5	5	7	7	2	3	4
6	6	6	6	6	6	6	6	6	6	6	6	6	6	6	2	4	4
5	6	6	6	6	7	7	7	7	7	7	7	7	7	7	2	3	4
7	7	7	6	7	7	7	7	6	5	5	5	5	5	6	2	3	4
6	5	5	6	6	4	4	5	5	3	4	4	5	4	4	2	5	4
5	5	5	5	5	5	4	4	4	4	4	4	4	4	4	1	2	5
5	6	5	5	5	5	5	5	5	6	5	6	5	5	5	2	3	4
6	6	6	6	6	5	5	6	6	6	6	6	6	6	6	2	4	4
4	4	4	4	4	4	4	4	3	5	4	4	4	4	4	2	2	4
6	5	6	5	5	6	5	7	6	6	6	6	6	6	6	1	2	5
6	5	5	7	7	5	5	7	7	7	5	4	7	7	7	2	3	4
6	6	5	7	7	4	4	6	6	6	3	3	6	6	6	2	3	4
6	6	6	6	6	4	5	7	7	7	7	7	7	7	7	2	3	4
7	7	7	7	7	7	7	7	7	7	7	7	7	7	7	2	3	4
5	3	3	6	6	3	4	6	6	5	5	5	5	5	5	2	4	4
6	6	6	6	6	2	1	6	6	6	5	5	6	6	6	2	3	4
6	4	5	7	7	4	4	7	7	7	5	7	7	7	7	2	3	5
7	7	7	7	7	7	7	7	7	7	7	7	7	7	7	1	3	4
4	4	4	5	5	5	5	5	5	5	4	4	5	5	5	2	2	4
6	6	6	7	7	2	2	7	7	7	4	4	7	7	7	2	4	5
7	5	6	6	6	4	1	6	5	5	5	4	7	7	7	1	3	5
7	7	7	7	7	2	4	7	7	7	7	4	7	7	7	2	3	4
6	4	5	6	6	6	4	6	6	6	5	4	6	6	6	2	2	5
7	7	7	7	7	7	1	7	7	7	7	7	7	7	7	2	3	4
5	7	7	7	7	4	4	5	7	7	5	5	5	6	7	1	3	4
6	4	5	5	5	5	4	6	5	6	6	3	7	7	7	2	2	5
6	7	7	7	6	7	4	7	7	7	5	5	5	6	6	2	2	4
5	4	5	6	6	6	4	7	7	6	5	5	7	7	6	1	2	5
6	6	7	7	7	6	6	6	7	6	5	5	6	6	6	1	2	4
6	5	5	4	5	4	4	5	5	5	4	4	5	4	5	1	3	5
7	5	5	7	7	7	4	7	7	7	7	7	7	7	7	2	3	5
6	5	6	6	6	3	2	7	7	7	6	3	7	7	7	2	3	5
5	7	7	7	7	5	4	6	4	5	5	5	5	5	5	2	3	4
4	5	5	5	5	2	2	6	6	6	5	5	5	5	5	1	5	4
7	7	7	7	6	2	1	6	6	7	7	7	5	7	7	1	2	5
6	6	6	6	6	6	4	7	6	7	6	5	7	7	7	1	2	4
7	7	6	7	7	5	6	6	7	6	6	5	6	6	6	2	2	4
6	6	6	7	7	7	5	7	7	7	7	7	7	7	7	1	2	4
3	4	4	4	4	4	4	5	5	5	6	6	4	4	5	1	2	5
7	7	7	7	7	6	5	7	7	7	4	4	7	7	7	2	2	4
3	4	3	4	3	4	4	4	4	4	3	4	4	4	4	1	5	3
7	6	6	7	7	7	7	7	7	6	3	5	6	6	7	2	2	4
4	3	4	5	6	4	4	5	5	5	3	6	4	5	4	1	5	5
4	4	5	6	6	5	4	7	5	6	6	3	6	7	7	2	2	5
6	4	4	6	6	4	4	6	7	4	4	3	4	5	6	2	3	4
5	5	4	7	7	6	4	7	7	7	6	6	6	5	5	1	2	4
6	5	5	6	6	6	6	7	7	7	6	5	7	7	7	1	2	5
5	5	3	3	7	4	7	6	7	6	7	7	6	6	6	2	2	4
7	7	7	7	7	6	3	7	6	6	7	3	7	7	7	2	2	4
7	7	7	7	7	6	5	7	7	7	7	5	7	7	7	1	2	5
5	7	7	6	7	4	3	7	6	6	6	2	7	7	7	2	2	4
5	5	5	5	5	5	5	4	4	4	4	4	4	5	5	1	2	5
7	7	6	5	5	6	4	6	6	6	5	5	6	6	6	2	3	4
3	3	3	6	6	3	6	5	3	3	3	3	3	5	5	2	3	4
6	6	6	7	7	6	6	7	7	6	6	6	6	6	6	2	2	5
5	5	5	6	6	6	5	7	5	6	5	5	5	4	4	2	3	4
5	5	6	7	7	4	2	7	5	6	7	7	7	7	7	1	3	5
6	4	4	5	5	4	4	6	5	6	6	6	5	5	5	2	2	4
4	6	3	5	5	4	5	6	5	4	6	5	4	4	5	2	5	4
7	5	6	4	4	5	6	6	6	7	3	3	7	7	7	2	2	5
6	6	6	5	6	6	5	5	6	6	5	6	6	6	6	2	2	4
6	3	6	5	5	5	5	7	7	7	7	7	6	6	6	1	2	5
5	6	5	7	7	5	5	6	6	6	7	1	6	6	6	2	2	5
5	6	5	7	7	7	3	7	7	7	6	5	7	7	7	1	2	5
5	5	6	4	5	5	5	5	5	5	5	5	5	5	5	2	6	4
2	1	1	2	1	1	1	7	7	7	2	2	7	7	7	2	6	4
4	4	4	4	4	4	4	4	4	4	4	4	4	4	4	2	2	4
4	4	4	6	6	4	4	4	4	4	4	4	6	6	6	2	5	4
6	5	5	7	7	6	2	4	6	4	6	5	6	6	6	2	3	4
6	6	6	7	7	7	7	7	7	7	7	7	6	6	6	1	3	4
7	7	7	7	5	3	3	7	7	7	5	6	7	7	7	2	3	5
3	6	5	7	7	6	4	7	7	7	2	2	6	6	6	1	3	4
6	6	5	6	6	6	6	5	6	5	6	5	6	6	5	2	3	3
5	5	4	5	5	6	6	5	5	6	5	6	6	6	5	2	4	4
6	6	5	5	5	5	5	5	5	5	5	6	6	5	5	2	3	5
7	4	5	5	6	7	7	6	6	6	6	6	5	7	6	2	3	5
7	7	7	7	7	5	5	5	7	7	5	5	4	6	5	2	6	3
6	6	5	6	6	6	6	6	6	6	6	6	6	6	6	2	4	4
6	6	6	6	5	6	2	7	6	6	4	6	7	7	7	1	2	5
5	5	4	5	5	4	5	6	6	6	6	6	5	5	6	2	7	3
6	6	6	6	7	6	5	5	5	5	5	5	5	5	5	2	5	4
4	4	5	6	6	6	5	6	6	6	6	5	4	5	5	2	2	4
5	3	5	6	5	5	5	5	6	5	4	4	4	6	6	1	2	5
4	4	4	6	6	4	4	4	4	4	4	4	4	5	3	2	6	4
7	6	5	7	7	7	4	7	7	7	7	4	7	7	7	2	2	4
5	4	4	4	5	5	5	4	4	4	4	4	4	4	4	2	3	5
6	5	6	6	6	7	6	6	6	6	6	6	6	6	6	1	2	4
6	7	3	5	5	1	1	5	5	7	1	4	7	7	7	2	3	4
6	6	7	6	7	5	5	7	7	4	3	5	6	6	6	1	2	5
3	3	4	3	2	3	3	3	3	2	2	4	3	3	3	2	2	4
6	6	6	7	7	4	4	7	7	7	6	6	7	7	7	2	2	4
5	5	5	5	5	5	5	7	7	7	7	7	7	7	7	1	6	5
6	4	4	7	7	7	7	6	7	7	5	5	6	7	7	2	3	4
7	7	7	7	7	7	7	7	7	7	7	7	7	7	7	1	4	5
4	4	5	4	4	4	4	4	4	4	4	4	4	4	4	1	2	4
5	5	4	4	4	4	4	4	5	4	4	4	5	5	4	1	4	5
6	5	5	4	5	4	3	4	5	5	6	5	5	5	5	2	3	4
5	5	5	6	6	6	5	6	6	6	6	6	6	6	6	2	2	4
7	7	7	7	7	7	7	7	7	7	7	7	7	7	7	1	2	4
7	7	7	7	7	7	7	7	7	7	7	7	7	7	7	1	5	4
5	4	5	5	5	5	5	6	6	6	6	4	5	5	5	2	5	3
6	5	5	6	6	5	5	6	6	6	6	6	6	6	6	1	4	4
6	6	6	7	6	5	5	5	5	6	4	4	4	4	4	1	6	5
6	4	5	5	6	6	6	5	5	6	6	5	6	6	5	1	3	4
1	1	4	4	4	4	3	4	6	6	4	4	4	6	6	2	2	4
1	1	1	1	1	1	1	1	2	4	3	2	1	2	2	2	2	4
7	7	7	7	7	7	7	7	7	7	7	7	7	7	7	2	2	5
5	5	4	6	6	6	5	5	5	5	5	5	5	5	6	2	3	4
6	6	6	7	7	7	6	7	7	5	6	6	6	7	7	1	2	4
5	5	5	3	4	4	4	5	5	5	5	5	5	5	5	2	4	4
6	6	7	6	6	6	7	5	6	6	7	6	6	7	6	2	2	4
7	4	5	6	3	2	1	4	5	5	5	5	6	4	5	1	1	3
6	6	6	6	6	6	6	5	6	6	5	6	6	6	5	1	3	5
3	6	4	6	6	2	4	6	6	6	6	6	6	6	6	2	2	4
7	5	5	7	7	7	7	7	7	7	7	7	7	7	7	1	2	4
6	7	5	7	5	7	5	7	7	7	6	5	7	7	7	2	5	4
5	6	7	7	7	4	4	7	7	7	5	5	5	7	7	2	4	4
7	7	5	5	7	4	3	4	3	4	3	3	5	5	5	2	3	5
5	5	4	5	5	4	2	5	5	5	3	3	5	4	4	1	4	5
5	5	4	6	6	3	4	6	6	6	5	6	6	6	6	1	2	4
5	6	6	7	7	4	4	7	7	7	7	7	7	7	7	1	2	4
7	7	7	7	7	7	7	4	7	4	7	4	7	7	7	1	7	4
5	5	6	6	5	5	2	6	6	6	3	3	6	6	6	2	2	4
7	7	7	7	7	6	5	7	7	4	7	7	6	6	6	1	3	3
4	4	4	6	6	5	3	6	6	5	5	5	5	5	5	2	4	3
7	7	7	7	7	7	7	7	7	7	7	7	7	7	7	1	2	4
4	4	4	4	4	4	4	4	4	4	4	4	4	4	4	2	2	4
5	5	5	5	4	4	5	4	4	4	4	4	4	4	4	1	2	4
6	5	6	5	5	2	4	5	5	5	6	6	2	5	6	1	4	4
3	5	4	7	4	1	1	5	5	5	5	5	3	4	4	1	3	3
3	5	4	7	4	1	1	5	5	5	5	5	3	4	4	1	3	3
7	7	7	7	6	6	6	6	7	7	6	7	7	7	7	2	2	5
3	2	2	6	6	5	4	7	7	7	5	5	5	7	5	2	2	3
7	7	7	7	7	7	7	7	7	2	6	5	6	6	7	2	2	4
5	4	5	4	5	5	4	5	5	6	5	5	7	7	7	2	2	4
5	4	4	5	5	4	4	4	4	4	4	4	5	4	4	1	2	4
6	6	6	7	7	7	4	7	7	7	7	6	4	7	7	2	3	4
5	5	5	6	6	6	6	6	7	7	6	5	6	6	7	2	2	4
4	6	4	5	6	3	3	6	6	6	4	4	3	2	3	2	4	4
5	4	4	7	7	5	6	6	5	6	5	3	6	7	7	1	4	4
5	6	6	6	7	6	6	7	7	7	5	5	7	7	7	2	5	4
7	5	6	7	7	5	5	6	7	6	7	7	5	7	7	1	2	3
7	7	7	7	7	7	7	7	7	7	7	7	7	7	7	1	2	4
7	4	6	7	7	7	7	6	6	5	6	6	4	6	4	1	2	4
7	7	7	7	7	5	2	6	7	4	7	5	7	7	7	1	2	5
6	6	7	6	7	6	6	7	7	7	7	7	7	7	7	1	2	5
7	6	6	7	7	5	4	6	6	7	6	5	6	7	7	1	2	5
4	2	5	4	3	5	6	5	5	5	5	3	5	5	4	1	2	5
5	7	7	5	6	6	6	5	6	6	7	6	6	6	5	2	2	4
7	5	5	7	7	6	5	7	6	5	6	4	6	6	6	2	2	4
7	7	7	7	7	7	7	7	7	6	6	6	7	7	7	2	2	4
6	6	6	6	6	4	3	6	6	6	4	4	4	5	5	2	2	4
6	5	6	7	7	6	5	7	7	7	6	6	6	6	6	2	2	4
5	5	5	6	7	6	4	7	7	6	7	6	6	6	5	1	5	5
6	6	6	6	5	5	4	6	7	7	5	4	6	7	7	2	2	4
7	7	7	7	7	7	7	7	7	7	7	7	7	7	7	2	2	4
6	6	6	6	6	7	7	7	6	6	6	5	4	5	4	1	4	5
7	5	4	7	7	7	7	7	7	7	7	4	7	7	7	2	1	4
7	7	7	7	7	5	5	5	3	4	7	2	4	4	5	2	4	5
5	6	4	6	6	3	3	7	5	7	5	5	7	7	7	2	3	5
6	6	6	6	6	5	6	6	6	6	6	6	6	6	6	1	5	4
4	4	5	7	7	3	4	3	4	4	4	3	4	3	3	1	5	4
6	4	5	6	6	5	4	6	6	6	6	6	4	5	5	1	5	4
4	5	6	7	5	6	4	7	7	5	7	7	5	7	5	2	2	5
5	5	6	5	5	5	6	6	6	5	5	5	3	5	5	1	3	5
6	5	6	7	7	5	7	7	7	7	6	7	7	7	7	1	2	4
6	5	6	7	7	5	7	7	7	7	6	7	7	7	7	1	2	4
6	7	6	6	6	6	4	5	6	7	5	5	6	6	6	2	3	4
6	7	7	7	7	6	7	7	7	7	6	5	7	7	7	1	2	5
7	6	6	6	7	7	6	6	6	6	7	5	6	6	6	1	2	5
7	6	7	7	7	7	6	6	6	7	7	6	7	7	7	2	2	4
4	4	4	4	4	4	4	5	4	4	4	4	5	4	4	1	3	4
4	4	5	6	5	6	6	5	6	6	3	5	6	4	5	2	2	4
5	5	5	5	5	6	5	6	6	6	5	4	6	6	6	2	5	4
6	5	5	6	6	1	3	5	5	5	5	5	5	5	5	2	2	4
4	5	3	6	6	4	2	6	7	7	7	7	6	7	7	2	2	5
7	6	7	7	7	7	5	7	7	7	5	5	7	7	7	2	2	4
5	5	5	4	3	4	4	5	5	4	4	4	4	4	4	2	4	4
7	5	7	7	7	3	3	7	7	7	7	4	7	7	7	2	3	3
5	5	6	6	6	2	3	6	6	5	6	6	6	6	6	1	4	4
7	7	7	7	7	3	3	7	7	6	2	4	6	7	7	2	6	4
7	7	7	7	7	7	7	7	7	7	7	7	7	7	7	1	3	5
4	4	4	4	4	4	4	4	4	4	4	4	4	4	4	1	5	5
7	7	7	7	5	7	5	7	7	7	5	5	7	7	7	2	4	5
5	6	6	6	5	4	3	7	6	6	5	6	6	6	6	1	5	5
6	6	6	6	6	6	6	6	7	7	7	7	7	7	7	2	4	4
7	4	4	7	7	7	5	4	7	5	5	3	6	5	7	2	1	3
6	6	6	6	6	6	4	6	6	6	6	4	6	6	6	2	3	5
7	7	7	7	7	6	3	7	7	7	7	2	7	7	7	2	5	5
6	5	6	5	5	4	3	7	5	7	5	5	6	7	7	1	4	5
5	6	6	7	7	5	4	7	6	6	7	6	6	6	7	2	4	4
5	4	5	5	5	5	5	5	4	5	5	4	5	5	5	2	1	3
3	3	3	6	6	6	6	6	6	6	3	3	6	6	6	2	3	4
7	6	5	6	6	6	3	7	7	7	6	6	5	7	6	2	3	5
6	5	7	6	6	6	6	5	6	6	5	3	5	5	5	2	4	4
7	7	7	7	7	7	4	7	7	7	7	3	7	7	7	1	4	4
7	3	2	7	7	7	7	4	4	4	7	7	4	4	4	1	1	3
5	5	5	6	6	5	5	5	5	5	5	6	6	6	5	1	1	3
5	5	6	7	6	5	6	7	6	6	7	6	6	7	6	1	6	5
6	5	5	6	7	5	5	4	5	5	7	5	4	5	5	2	2	5
7	6	6	5	5	6	5	6	7	6	6	5	6	6	6	2	2	5
7	5	7	7	4	3	5	7	7	7	7	4	7	7	7	1	4	4
7	7	6	7	7	6	6	7	7	7	6	7	7	7	7	1	2	4
6	6	6	5	5	5	4	6	5	5	5	5	6	6	6	2	2	5
6	6	6	6	7	6	6	6	6	7	6	6	6	6	7	1	2	5
7	5	5	6	6	4	6	7	7	7	2	3	6	7	7	2	3	5
6	4	3	7	6	3	2	3	4	5	5	5	6	4	5	1	5	3
4	4	4	5	4	4	4	4	4	4	4	4	4	4	4	2	2	4
4	3	4	5	5	5	5	5	4	4	4	4	5	5	5	2	2	5
7	6	5	6	6	7	6	7	7	6	6	2	2	6	6	1	2	5
7	6	7	6	6	5	4	6	6	5	6	6	6	6	6	2	2	5
3	3	4	3	3	4	3	4	4	4	4	4	3	3	3	1	5	4
3	3	2	6	6	2	5	6	6	6	3	3	2	4	4	1	2	5
6	4	5	5	5	6	4	7	7	6	4	5	6	6	5	2	2	4
5	6	6	6	6	7	6	7	6	7	4	4	6	7	7	2	2	4
6	6	6	6	6	4	6	7	6	6	3	3	7	7	7	2	2	4
6	5	6	6	7	7	7	7	7	7	7	7	7	7	7	2	5	3
7	6	7	6	5	5	6	5	7	7	4	4	7	7	7	1	3	3
6	6	6	6	6	5	4	6	7	6	7	7	7	7	7	1	3	5
7	6	6	6	6	6	6	6	7	7	5	5	7	7	7	1	2	5
6	3	4	3	3	5	4	5	4	4	4	4	3	7	7	2	2	4
7	5	5	7	7	7	6	7	7	7	7	6	7	7	7	2	2	4
5	4	5	5	5	5	4	6	6	5	4	4	4	5	5	2	2	4
5	4	4	7	7	5	4	4	6	7	4	4	6	6	7	2	1	3
7	7	6	5	5	6	5	6	6	5	6	5	6	5	6	1	2	4
6	6	6	7	7	6	5	7	7	6	6	6	7	6	6	2	4	5
5	6	6	6	5	4	4	5	5	5	5	4	5	5	5	2	2	4
6	6	6	7	7	5	5	7	7	7	6	6	7	7	7	2	2	4
5	6	5	5	6	5	6	7	7	6	7	7	7	6	7	1	2	4
3	4	4	5	6	6	4	6	6	6	5	5	6	6	7	1	2	4
5	6	7	6	7	7	4	7	7	6	6	5	6	6	7	1	2	4
7	6	6	6	6	1	1	7	7	7	6	2	7	7	7	2	2	4
5	6	2	7	7	4	4	7	7	7	4	4	7	5	5	1	2	4
6	4	7	7	7	7	4	7	7	7	6	6	2	7	7	1	3	3
7	7	7	7	7	7	7	7	7	7	1	1	7	7	7	2	2	4
6	6	6	7	6	4	3	6	6	5	5	5	6	5	6	1	3	5
6	5	5	6	5	4	6	6	7	6	5	5	4	4	4	2	2	4
7	7	7	7	7	7	7	7	7	7	7	5	7	7	7	2	2	4
5	5	5	6	6	4	2	4	4	4	5	2	4	4	4	2	3	4
5	4	4	6	6	1	4	5	5	6	4	3	6	6	5	2	6	2
4	3	2	7	7	1	4	4	5	4	3	2	5	6	6	1	2	4
6	6	6	6	6	1	4	6	5	5	4	4	6	6	6	1	5	3
6	6	6	5	5	5	5	6	6	6	4	6	6	6	6	2	4	3
6	6	6	5	5	5	4	6	6	6	5	6	6	5	5	1	4	5
4	4	4	5	5	4	4	5	5	4	4	4	4	6	6	2	1	2
6	6	6	6	6	6	6	7	7	7	6	5	4	5	5	2	4	4
6	6	6	6	6	5	4	6	6	6	6	6	6	6	6	2	4	4
3	2	2	7	7	2	2	6	4	3	2	2	4	4	6	1	2	4
3	2	1	6	6	3	2	6	6	2	1	3	4	4	4	1	2	4
3	3	3	5	6	4	2	5	6	6	5	5	6	6	5	1	2	4
6	7	6	5	2	3	1	7	5	7	1	2	7	7	7	1	2	3
1	1	1	6	6	2	1	6	6	6	3	3	5	5	5	1	3	4
2	1	4	6	6	2	2	6	5	5	2	3	6	6	5	1	3	4
2	1	3	7	7	2	1	5	5	4	3	3	4	5	5	1	3	5
4	2	2	6	6	3	3	4	6	5	3	3	4	4	2	1	3	4
5	5	6	5	3	6	6	3	3	3	4	4	4	4	6	1	3	5
4	6	6	6	6	5	5	5	6	6	6	6	4	6	6	2	3	4
4	3	3	4	6	3	3	6	6	6	5	5	5	6	6	1	4	4
4	6	5	6	4	5	5	6	4	6	4	5	5	4	4	1	3	4
2	3	3	6	6	2	2	6	5	5	4	4	6	6	6	2	6	3
4	5	5	4	4	4	1	5	7	3	3	3	4	6	6	1	3	4
5	6	6	4	4	2	1	4	4	4	1	2	2	2	2	1	1	5
6	6	6	5	6	5	6	6	5	5	6	6	4	5	5	1	2	4
5	7	7	5	6	4	1	5	6	5	6	6	4	6	6	1	3	4
4	4	4	4	4	1	1	3	3	4	1	2	3	4	4	1	1	3
6	6	6	6	5	3	2	6	6	6	5	6	5	6	6	2	3	5
3	6	6	6	6	3	3	6	6	6	6	6	6	6	6	1	3	4
4	4	4	4	4	3	4	4	3	4	4	3	4	4	4	1	2	4
5	5	6	6	6	5	5	6	5	5	5	5	5	6	5	1	2	4
6	5	5	5	5	5	4	4	5	4	4	4	4	5	4	1	3	3
4	4	4	7	7	7	3	7	7	7	7	7	7	7	7	1	2	4
6	7	6	5	6	6	5	7	6	6	5	6	6	7	6	1	2	4
4	4	4	4	4	4	2	4	4	4	4	4	3	3	3	1	2	4
6	6	6	6	6	4	2	5	6	6	6	3	6	6	6	1	2	4
6	5	5	7	7	4	7	7	7	5	5	6	7	7	7	2	2	5
7	6	6	7	7	7	7	2	7	7	6	6	7	7	7	2	2	5
6	6	5	6	6	5	5	5	6	6	6	5	3	3	3	2	2	4
2	2	3	4	4	4	5	6	6	5	5	5	5	6	5	2	2	4
6	6	5	5	5	6	4	5	6	6	6	5	6	6	6	2	2	4
6	6	6	6	6	3	4	6	6	6	6	4	5	6	6	2	3	4
6	5	6	6	6	5	4	6	6	6	4	4	4	6	6	2	2	4
7	7	7	7	7	7	7	7	7	7	7	7	7	7	7	2	2	5
7	7	6	6	6	3	2	6	6	6	6	7	7	7	7	2	2	4
6	6	6	6	6	6	4	4	6	6	6	4	6	6	6	1	3	4
5	6	6	7	7	7	4	6	7	6	7	2	7	7	7	2	2	4
6	6	6	7	7	6	6	7	7	7	7	7	7	7	7	2	2	4
6	5	5	6	6	5	5	6	6	6	6	5	5	6	6	1	3	4
2	3	3	6	5	6	5	6	5	4	3	3	3	5	2	1	3	4
7	7	7	7	7	4	4	7	7	7	4	4	7	7	7	1	3	5
6	5	6	6	6	6	2	5	6	6	5	2	6	6	6	1	3	4
5	4	4	6	6	4	4	6	6	6	6	6	6	7	7	1	3	4
5	5	6	5	6	5	4	7	7	7	5	5	6	7	6	1	3	5
2	6	6	7	7	2	2	7	7	7	7	7	7	7	7	2	3	4
5	6	6	5	5	5	5	5	5	5	6	5	6	5	6	2	5	4
7	7	7	7	7	6	5	6	7	5	6	7	5	7	5	2	2	4
6	6	6	6	6	5	5	6	6	6	7	7	7	7	7	2	4	5
6	6	6	6	6	5	4	6	7	6	5	5	6	6	6	2	2	4
3	4	4	5	6	6	5	7	7	6	5	5	6	6	6	2	2	4
6	5	5	6	6	5	4	7	6	7	6	6	6	7	5	2	2	4
7	7	7	7	6	6	6	7	7	7	7	7	7	6	6	1	2	4
1	1	1	3	3	2	1	3	4	3	2	2	2	2	2	1	1	2
6	6	5	6	7	6	5	7	6	5	6	7	6	6	6	2	1	2
4	3	4	6	6	6	4	7	7	6	6	6	6	6	6	2	2	4
7	6	7	6	6	5	4	7	6	6	7	6	7	7	7	1	3	4
7	7	6	6	6	5	4	7	7	7	5	5	6	6	7	1	4	5
7	5	6	6	6	3	3	5	5	5	4	4	5	5	5	1	5	5
6	5	4	2	2	5	3	6	6	6	7	7	7	6	6	1	4	3
7	7	7	7	7	6	6	7	7	7	6	6	7	6	6	2	2	5
3	4	4	5	6	2	2	7	7	6	7	7	6	7	6	1	1	4
6	5	5	4	3	4	3	5	5	5	3	2	5	4	3	1	3	5
6	7	6	7	7	5	4	7	7	6	6	6	6	7	6	2	1	3
3	4	4	5	5	2	2	3	2	5	3	3	5	4	5	1	3	4
6	5	6	4	5	5	5	6	6	6	7	7	6	7	6	2	1	3
